# Supplementary material for: Effectiveness of physiotherapist-led exercise interventions for burn rehabilitation: A systematic review and meta-analysis
Source: PLoS One. 2024 Dec 31;19(12):e0316658. doi: 10.1371/journal.pone.0316658 (PMC11687864; doi:10.1371/journal.pone.0316658)
Supplement: S1 Data — (XLSX) [file pone.0316658.s002.xlsx]

## Sheet: Table 1
Authors	Led	Country	Population	Sample Size	Age[mean+SD]years	TBSA [mean+SD]%	Mode	Frequency	Duration	Additional	Control Description	Population	Outcome
Badawy et al.2021	Physical therapist	USA	Adults	Total=30, Intervention=15, Control=15	Intervention=35.86 ± 3.66, Control=33.73 ± 4.13	Intervention=34.73 ± 3.53, Control=35.06 ± 3.28	Resistance Training	3x per week, 60 mins	12 weeks	Aerobic training 30min 3x per week	Standard care	Adults	Lean body mass, muscle strenght
Ebid et al.2012	Physical therapist	Egypt	Adults	Total=40, Intervention=20, Control=20	Intervention=24.6±5.33, Control=27.3±8.56	Intervention=46.5±3.14, Control=44.5±6.5	Resistance Training	3x per week	12 weeks		Standard care	Adults	Muscle strenght
Elnaggar et al.2022	Physical therapist	Saudi Arabia	Children	Total=36, Intervention=18, Control=18	Intervention=14.1±2.7, Control=13.8±2	Intervention=24.9±5.3, Control=23.5±4.7	Graded Aerobic Exercise		12 weeks		Standard care	Children	Aerobic capacity, quality of life
Gittings et al.2021	Physical therapist	Austrilia	Adults	Total=48, Intervention=23, Control=25	Intervention=30 (25-33), Control=33 (24-43)	Intervention=12 (10-20), Control=14 (9-20)	Resistance Training	3x per week	6 weeks		Standard care	Adults	Muscle strenght, Quality of life
Hardee et al.,2014	Physiotherapist	USA	Children	Total=47, Intervention=24, Control=23	Intervention=13 ± 1, Control=13 ± 1	Intervention=59 ± 2, Control=60 ± 3	Resistance Training	3-5x per week		Aerobic training 20-30min 3-5x per week	Standard care	Children	Lean body mass , aerobic capacity,
Schieffelers et al.,2023	Physiotherapist	Belgium	Adults	Total=57, Intervention=28, Control=29	Intervention=48[43–55], Control=52[47–58]	Intervention=17[10-60], Control=18[10–70]	Resistance Training	3x per week	12 weeks	Aerobic training 20-40min 3x per week	Standard care	Adults	Pulmonary function
Won et al., 2020	Physiotherapist	South Korea	Adults	Total=110, Intervention=54, Control=56	Intervention= 43.6 ± 13.1, Control=46.8 ± 13.9	Intervention= 36.93 ± 21.18, Control=40.29 ± 19.18	Pulmonary Training		12 weeks		Standard of care	Adults	Pulmonary function
		Çınar et al.	Adults	Total=25, Intervention=16, Control=9	Intervention=19-56	Intervention=25-50, Control=25-50	Resistance and aerobic exercise			Functional capacity	Standard of care
					Control=19-56

## Sheet: Table 2
Authors	Mode	Frequency	Duration	Additional	Control Description	Outcome
Badawy et al.2021	Resistance Training	3x per weeks	12 weeks	Aerobic training 30min 3x per week	Standard care	Lean body mass, muscle strenght
Ebid et al.2012	Resistance Training	3x per week	12 weeks		Standard care	Muscle strenght
Elnaggar et al.2022	Graded Aerobic Exercise		12 weeks		Standard care	Aerobic capacity, quality of life
Gittings et al.2021	Resistance Training	3x per week	6 weeks		Standard care	Muscle strenght, Quality of life
Hardee et al.,2014	Resistance Training	3-5x per week		Aerobic training 20-30min 3-5x per week	Standard care	Lean body mass , aerobic capacity,
Schieffelers et al.,2023	Resistance Training	3x per week	12 weeks	Aerobic training 20-40min 3x per week	Standard care	Pulmonary function
Won et al., 2020	Pulmonary Training		12 weeks		Standard of care	Pulmonary function

## Sheet: ROB
Authors	D1	D2	D3	D4	D5	Overall risk
Badawy et al.2021	Low	Low	No information	Low	Low	Low
Ebid et al.2012	Low	High	No information	Low	Low	High
Elnaggar et al.2022	Low	Low	No information	Low	Low	Low
Gittings et al.2021	Low	No information	No information	Low	Low	Some concerns
Hardee et al.,2014	No information	High	No information	Low	Low	High
Schieffelers et al.,2023	No information	No information	No information	Low	Low	Some concerns
Won et al., 2020	No information	No information	Low	Low	Low	Some concerns

## Sheet: Lean Body Mass
Authors	Group	Mean_intervention	sample_intervention	intervention_SD	Mean_Control	sample_Control	Control_SD	Unit
Badawy et al.2021	2	58.38	15	0.91	55.3	15	1.09	Kg
Hardee et al.,2014	1	37.6	24	12.73	35.9	23	16.78	Kg

## Sheet: Muscle Strenght
Authors	Group	Mean_intervention	sample_intervention	intervention_SD	Mean_Control	sample_Control	Control_SD	Unit
Badawy et al.2021	2	107.18	15	1.67	95.45	15	4.64	Nm/Kg
Ebid et al., 2012	2	78.94	20	8.5	66.45	20	9.3

## Sheet: Aerobic Capacity
Authors	Group	Mean_intervention	sample_intervention	intervention_SD	Mean_Control	sample_Control	Control_SD	Unit
Elnaggar et al.	1	31.7	18	2.2	28.5	18	1.9
Hardee et al.,2014	1	32	24	4.8989	28	23	4.7958
